# Supplementary material for: Re-Sensitization of Resistant Ovarian Cancer SKOV3/CDDP Cells to Cisplatin by Curcumin Pre-Treatment
Source: Int J Mol Sci. 2025 Jan 18;26(2):799. doi: 10.3390/ijms26020799 (PMC11765683; doi:10.3390/ijms26020799)
Supplement: Supplementary file 1 [file ijms-26-00799-s001.zip]

Archive with 1 entries (1 files):
- ijms-3370320-supplementary.pdf
